# Supplementary material for: Comparing access to orphan medicinal products in Europe
Source: Orphanet J Rare Dis. 2019 May 3;14:95. doi: 10.1186/s13023-019-1078-5 (PMC6499954; doi:10.1186/s13023-019-1078-5)
Supplement: Supplementary file 1 — Presents a table with the list of 143 OMPs with relevant EC authorisation data matched with a reimbursement binary indicator for each country. (XLSX 28 kb) [file 13023_2019_1078_MOESM1_ESM.xlsx]

## Sheet: Sheet1
InventedName	INN	Indication	MarketingAuthorisationDate	reFR	reGER	reIT	reSP	reEngland	reScotland	reWales
Adcetris	brentuximab vedotin	Adcetris is indicated for the treatment of adult patients with relapsed or refractory CD30+ Hodgkin lymphoma (HL): following autologous stem-cell transplant (ASCT) or; following at least two prior therapies when ASCT or multi-agent chemotherapy is not a treatment option. Adcetris is indicated for the treatment of adult patients with relapsed or refractory systemic anaplastic large-cell lymphoma (…	2012-10-25	1	1	1	1	1	1	0
Adempas	riociguat	Chronic thromboembolic pulmonary hypertension (CTEPH) Adempas is indicated for the treatment of adult patients with WHO Functional Class (FC) II to III with inoperable CTEPH, persistent or recurrent CTEPH after surgical treatment, to improve exercise capacity (see section 5.1).	2014-03-27	1	1	1	1	1	1	1
Afinitor	everolimus	Everolimus for the second-line treatment of advanced renal cell carcinoma	2009-08-03	1	1	1	1	1	1	0
Aldurazyme	laronidase	Aldurazyme is indicated for long-term enzyme replacement therapy in patients with a confirmed diagnosis of mucopolysaccharidosis I (MPS I; alpha-L-iduronidase deficiency) to treat the nonneurological manifestations of the disease.	2003-06-10	1	1	1	1	1	0	1
Alprolix	eftrenonacog alfa	Treatment and prophylaxis of bleeding in patients with haemophilia B (congenital factor IX deficiency).	2016-05-12	0	1	0	0	0	0	0
Arzerra	ofatumumab	Treatment of chronic lymphocytic leukaemia (CLL) in patients who are refractory to fludarabine and alemtuzumab.	2010-04-19	1	1	1	1	0	1	0
Atriance	nelarabine	Nelarabine is indicated for the treatment of patients with T-cell acute lymphoblastic leukaemia (T-ALL) and T-cell lymphoblastic lymphoma (T-LBL) whose disease has not responded to or has relapsed following treatment with at least two chemotherapy regimens. Due to the small patient populations in these disease settings, the information to support these indications is based on limited data.	2007-08-22	1	1	1	1	1	1	1
Blincyto	blinatumomab	Blincyto is indicated for the treatment of adults with Philadelphia chromosome negative relapsed or refractory B-precursor acute lymphoblastic leukaemia (ALL).	2015-11-23	1	1	0	0	0	1	0
Bosulif	bosutinib	Bosulif is indicated for the treatment of adult patients with chronic phase (CP), accelerated phase (AP), and blast phase (BP) Philadelphia chromosome positive chronic myelogenous leukaemia (Ph+ CML) previously treated with one or more tyrosine kinase inhibitor(s) and for whom imatinib, nilotinib and dasatinib are not considered appropriate treatment options.	2013-03-27	1	1	1	0	1	1	1
Bronchitol	mannitol	Bronchitol is indicated for the treatment of cystic fibrosis (CF) in adults aged 18 years and above as an add-on therapy to best standard of care.	2012-04-13	1	1	0	0	1	1	1
Busilvex	busulfan	Busilvex followed by cyclophosphamide (BuCy2) is indicated as conditioning treatment prior to conventional haematopoietic progenitor cell transplantation (HPCT) in adult patients when the combination is considered the best available option.	2003-07-09	1	1	1	1	0	1	0
Carbaglu	carglumic acid	treatment of hyperammonaemia due to isovaleric acidaemia, methylmalonic acidaemia and propionic acidaemia (April 2011)	2011-05-27	1	1	0	0	0	1	0
Carbaglu	carglumic acid	Carbaglu is indicated in treatment of hyperammonaemia due to N-acetylglutamate synthase primary deficiency. Hyperammonaemia due to isovaleric acidaemia.	2003-01-24	1	1	1	1	1	1	0
Cayston	aztreonam	Cayston is indicated for the suppressive therapy of chronic pulmonary infections due to Pseudomonas aeruginosa in patients with cystic fibrosis (CF) aged 6 years and older. Consideration should be given to official guidance on the appropriate use of antibacterial agents.	2009-09-21	1	1	0	1	1	1	1
Ceplene	histamine dihydrochloride	Ceplene maintainance therapy is indicated for adult patients with acute myeloid leukaemia in first remission concomitantly treated with interleukin-2 (IL-2). The efficacy of Ceplene has not been fully demonstrated in patients older than age 60.	2008-10-07	1	1	0	0	0	0	0
Cerdelga	eliglustat	Cerdelga is indicated for the long-term treatment of adult patients with Gaucher disease type 1 (GD1), who are CYP2D6 poor metabolisers (PMs), intermediate metabolisers (IMs) or extensive metabolisers (EMs).	2015-01-19	1	1	0	0	0	0	0
Coagadex	human coagulation factor X	Coagadex is indicated for the treatment and prophylaxis of bleeding episodes and for perioperative management in patients with hereditary factor X deficiency.	2016-03-16	0	0	0	0	0	0	0
Cometriq	cabozantinib	Treatment of adult patients with progressive, unresectable locally advanced or metastatic medullary thyroid carcinoma.	2014-03-21	1	1	0	0	1	0	0
Cresemba	isavuconazole	Cresemba is indicated in adults for the treatment of: invasive aspergillosis mucormycosis in patients for whom amphotericin B is inappropriate Consideration should be given to official guidance on the appropriate use of antifungal agents.	2015-10-15	1	1	1	0	0	1	0
Cyramza	ramucirumab	Cyramza in combination with paclitaxel is indicated for the treatment of adult patients with advanced gastric cancer or gastro-oesophageal junction adenocarcinoma with disease progression after prior platinum and fluoropyrimidine chemotherapy. Cyramza monotherapy is indicated for the treatment of adult patients with advanced gastric cancer or gastro-oesophageal junction adenocarcinoma with diseas…	2014-12-19	1	1	1	1	0	0	0
Cystadane	betaine	Adjunctive treatment of homocystinuria, involving deficiencies or defects in: cystathionine beta-synthase (CBS), 5.10-methylene-tetrahydrofolate reductase (MTHFR), cobalamin cofactor metabolism (cbl). Cystadane should be used as supplement to other therapies such as vitamin B6 (pyridoxine), vitamin B12 (cobalamin), folate and a specific diet.	2007-02-15	1	1	1	1	1	1	0
Dacogen	decitabine	Treatment of adult patients aged 65 years and above with newly diagnosed de novo or secondary acute myeloid leukaemia (AML), according to the World Health Organization (WHO) classification, who are not candidates for standard induction chemotherapy.	2012-09-20	1	1	1	1	0	0	0
Darzalex	daratumumab	Darzalex as monotherapy is indicated for the treatment of adult patients with relapsed and refractory multiple myeloma, whose prior therapy included a proteasome inhibitor and an immunomodulatory agent and who have demonstrated disease progression on the	2016-05-20	1	1	0	0	0	0	0
Defitelio	defibrotide	Defitelio is indicated for the treatment of severe hepatic veno-occlusive disease (VOD) also known as sinusoidal obstructive syndrome (SOS) in haematopoietic stem-cell transplantation (HSCT) therapy. It is indicated in adults and in adolescents, children and infants over 1 month of age.	2013-10-18	1	1	0	0	1	1	1
Deltyba	delamanid	Deltyba is indicated for use as part of an appropriate combination regimen for pulmonary multi-drug resistant tuberculosis (MDR-TB) in adult patients when an effective treatment regimen cannot otherwise be composed for reasons of resistance or tolerability. Consideration should be given to official guidance on the appropriate use of antibacterial agents.	2014-04-28	1	1	0	0	1	0	0
Diacomit	stiripentol	Diacomit is indicated for use in conjunction with clobazam and valproate as adjunctive therapy of refractory generalised tonic-clonic seizures in patients with severe myoclonic epilepsy in infancy (SMEI, Dravet�s syndrome) whose seizures are not adequately controlled with clobazam and valproate.	2007-01-04	1	1	0	1	0	0	0
Elaprase	idursulfase	Elaprase is indicated for the long-term treatment of patients with Hunter syndrome (mucopolysaccharidosis II, MPS II). Heterozygous females were not studied in the clinical trials.	2007-01-08	1	1	1	1	1	0	0
Elocta	efmoroctocog alfa	Treatment of Haemophilia A	2015-11-19	1	1	1	0	0	0	0
Esbriet	pirfenidone	Esbriet is indicated in adults for the treatment of mild to moderate idiopathic pulmonary fibrosis.	2011-02-28	1	1	1	1	1	1	1
Evoltra	clofarabine	Treatment of acute lymphoblastic leukaemia (ALL) in paediatric patients who have relapsed or are refractory after receiving at least two prior regimens and where there is no other treatment option anticipated to result in a durable response.	2006-05-29	1	1	1	1	1	1	1
Exjade	deferasirox	EXJADE is also indicated for the treatment of chronic iron overload requiring chelation therapy when deferoxamine therapy is contraindicated or inadequate in patients with non-transfusion-dependent thalassaemia syndromes aged 10 years and older (November	2012-12-20	1	1	1	0	0	0	0
Exjade	deferasirox	Treatment of chronic iron overload due to frequent blood transfusions (>=7 ml/kg/month of packed red blood cells) in patients with beta thalassaemia major aged 6 years and older. Treatment of chronic iron overload due to blood transfusions when deferoxamine therapy is contraindicated or inadequate in the following patient groups: in patients with beta thalassaemia major with iron overload due to …	2006-08-28	1	1	1	1	0	1	1
Fabrazyme	agalsidase beta	Fabrazyme is indicated for long-term enzyme replacement therapy in patients with a confirmed diagnosis of Fabry disease (-galactosidase-A deficiency).	2001-08-03	1	1	1	1	1	0	1
Farydak	panobinostat	Farydak, in combination with bortezomib and dexamethasone, is indicated for the treatment of adult patients with relapsed and/or refractory multiple myeloma who have received at least two prior regimens including bortezomib and an immunomodulatory agent.	2015-08-28	1	1	0	0	1	1	1
Firazyr	icatibant	Firazyr is indicated for symptomatic treatment of acute attacks of hereditary angioedema (HAE) in adults (with C1-esterase-inhibitor deficiency).	2008-07-11	1	1	1	1	1	1	1
Firdapse (previously Zenas)	amifampridine	Symptomatic treatment of Lambert-Eaton myasthenic syndrome (LEMS) in adults.	2009-12-23	1	1	0	0	1	0	0
Galafold	migalastat	Galafold is indicated for long-term treatment of adults and adolescents aged 16 years and older with a confirmed diagnosis of Fabry disease (-galactosidase A deficiency) and who have an amenable mutation (see the tables in section 5.1).	2016-05-26	0	1	0	0	1	0	0
Gazyvaro	obinutuzumab	Gazyvaro in combination with chlorambucil is indicated for the treatment of adult patients with previously untreated chronic lymphocytic leukaemia (CLL) and with comorbidities making them unsuitable for full-dose fludarabine based therapy	2014-07-23	1	1	0	1	1	1	1
Gilvec	imatinib	Glivec is indicated for the treatment of adult and paediatric patients with newly diagnosed Philadelphia-chromosome (bcr-abl)-positive (Ph+) chronic myeloid leukaemia (CML) for whom bone-marrow transplantation is not considered as the first line of treatment	2001-11-07	1	1	1	1	1	1	1
Gliolan	5-aminolevulinic acid hydrochloride	Gliolan is indicated in adult patients for visualisation of malignant tissue during surgery for malignant glioma (World Health Organization grade III and IV).	2007-09-07	1	1	0	1	0	0	0
Glybera	alipogene tiparvovec	Glybera is indicated for adult patients diagnosed with familial lipoprotein lipase deficiency (LPLD) and suffering from severe or multiple pancreatitis attacks despite dietary fat restrictions. The diagnosis of LPLD has to be confirmed by genetic testing.	2012-10-25	0	1	0	0	0	0	0
Granupas (previously Para-aminosalicylic acid Lucane)	para-aminosalicylic acid	Granupas is indicated for use as part of an appropriate combination regimen for multi-drug resistant tuberculosis in adults and paediatric patients from 28 days of age and older when an effective treatment regimen cannot otherwise be composed for reasons of resistance or tolerability (see section 4.4). Consideration should be given to official guidance on the appropriate use of antibacterial agen…	2014-04-07	1	1	0	0	0	0	0
Hetlioz	tasimelteon	Hetlioz is indicated for the treatment of Non-24-Hour Sleep-Wake Disorder (Non-24) in totally blind adults.	2015-07-03	0	1	0	0	0	0	0
Holoclar	ex vivo expanded autologous human corneal epithelial cells containing stem cells	Treatment of adult patients with moderate to severe limbal stem cell deficiency (defined by the presence of superficial corneal neovascularisation in at least two corneal quadrants, with central corneal involvement, and severely impaired visual acuity), unilateral or bilateral, due to physical or chemical ocular burns. A minimum of 1-2 mm2 of undamaged limbus is required for biopsy.	2015-02-17	1	1	0	0	0	0	0
Iclusig	ponatinib	Iclusig is indicated in adult patients with: chronic-phase, accelerated-phase or blast-phase chronic myeloid leukaemia (CML) who are resistant to dasatinib or nilotinib, who are intolerant to dasatinib or nilotinib and for whom subsequent treatment with imatinib is not clinically appropriate, or who have the T315I mutation; Philadelphia-chromosome-positive acute lymphoblastic leukaemia (Ph+ ALL) …	2013-07-01	1	1	1	0	1	1	0
Idelvion	albutrepenonacog alfa	Treatment and prophylaxis of bleeding in patients with haemophilia B (congenital factor IX deficiency).	2016-05-11	0	1	0	0	0	0	0
Ilaris	canakinumab	Systemic Juvenile Idiopathic Arthritis (SJIA) Ilaris is indicated for the treatment of active Systemic Juvenile Idiopathic Arthritis (SJIA) in patients aged 2 years and older who have responded inadequately to previous therapy with non-steroidal antiinf	2013-08-26	1	1	1	0	0	0	0
Ilaris	canakinumab	Cryopyrin-Associated Periodic Syndromes (CAPS) in adults, adolescents and children aged 4 years and older with body weight above 15 kg, including: Muckle-Wells Syndrome (MWS), Neonatal-Onset Multisystem Inflammatory Disease (NOMID) / Chronic Infantile Neurological, Cutaneous, Articular Syndrome (CINCA), Severe forms of Familial Cold Autoinflammatory Syndrome (FCAS) / Familial Cold Urticaria (FCU)…	2009-10-23	1	1	1	1	0	0	0
Imbruvica	ibrutinib	IMBRUVICA is indicated for the treatment of adult patients with relapsed or refractory mantle cell lymphoma (MCL).	2014-10-21	1	1	1	0	1	1	0
Imbruvica	ibrutinib	IMBRUVICA is indicated for the treatment of adult patients with chronic lymphocytic leukaemia (CLL) who have received at least one prior therapy, or in first line in the presence of 17p deletion or TP53 mutation in patients unsuitable for chemo immunotherapy.	2014-10-21	1	1	1	1	1	0	0
Imnovid (previously Pomalidomide Celgene)	pomalidomide	Imnovid in combination with dexamethasone is indicated in the treatment of adult patients with relapsed and refractory multiple myeloma who have received at least two prior treatment regimens, including both lenalidomide and bortezomib, and have demonstrated disease progression on the last therapy.	2013-08-05	1	1	1	1	1	1	0
Increlex	mecasermin	For the long-term treatment of growth failure in children and adolescents with severe primary insulin-like growth factor-1 deficiency (Primary IGFD). Severe Primary IGFD is defined by: - height standard deviation score = �3.0 and - basal IGF-1 levels below the 2.5th percentile for age and gender and - GH sufficiency. - Exclusion of secondary forms of IGF-1 deficiency, such as malnutrition, hypoth…	2007-08-03	1	1	1	1	1	1	1
Inovelon	rufinamide	Inovelon is indicated as adjunctive therapy in the treatment of seizures associated with Lennox-Gastaut syndrome in patientsfour years and older.	2007-01-16	1	1	0	1	0	1	1
Ixiaro	Japanese-encephalitis vaccine (inactivated, adsorbed)	adolescents, children and infants aged two months and older Ixiaro is indicated for active immunization against Japanese encephalitis in adults, adolescents, children and infants aged 2 months and older (December 2012)	2013-02-01	1	1	0	0	0	0	0
Ixiaro	Japanese-encephalitis vaccine (inactivated, adsorbed)	Ixiaro is indicated for active immunisation against Japanese encephalitis in adults, adolescents, children and infants aged two months and older. Ixiaro should be considered for use in individuals at risk of exposure through travel or in the course of their	2009-03-31	1	1	0	0	0	0	0
Jakavi	ruxolitinib	Treatment of disease-related splenomegaly or symptoms in adult patients with primary myelofibrosis (also known as chronic idiopathic myelofibrosis), post-polycythaemia-vera myelofibrosis or post-essential-thrombocythaemia myelofibrosis.	2012-08-23	1	1	1	1	1	1	1
Kalydeco	ivacaftor	Kalydeco tablets are indicated for the treatment of patients with cystic fibrosis (CF) in patients aged 6 years and older and weighing 25 kg or more who have one of the following gating (class III) mutations in the CFTR gene: G551D, G1244E, G1349D, G178R, G551S, S1251N, S1255P, S549N, or S549R. Kalydeco is also indicated for the treatment of patients with cystic fibrosis (CF) aged 18 years and ol…	2012-07-23	1	1	1	1	1	0	1
Kanuma	sebelipase alfa	Kanuma is indicated for long-term enzyme replacement therapy (ERT) in patients of all ages with lysosomal acid lipase (LAL) deficiency.	2015-08-28	0	1	0	0	0	0	0
Ketoconazole HRA	ketoconazole	Ketoconazole HRA is indicated for the treatment of endogenous Cushings syndrome in adults and adolescents above the age of 12 years.	2014-11-19	1	1	1	0	0	0	0
Kolbam	cholic acid	Cholic Acid FGK is indicated for the treatment of inborn errors of primary bile acid synthesis, in infants from one month of age for continuous lifelong treatment through adulthood, encompassing the following single enzyme defects: sterol 27-hydroxylase (presenting as cerebrotendinous xanthomatosis, CTX) deficiency; 2- (or alpha-) methylacyl-CoA racemase (AMACR) deficiency; cholesterol 7 alpha-hy…	2015-11-20	0	0	0	0	0	0	0
Kuvan	sapropterin	Kuvan is indicated for the treatment of hyperphenylalaninaemia (HPA) in adults and paediatric patients of all ages with phenylketonuria (PKU) who have been shown to be responsive to such treatment (see section 4.2).	2008-12-02	1	1	1	1	0	0	0
Kyprolis	carfilzomib	Kyprolis in combination with lenalidomide and dexamethasone is indicated for the treatment of adult patients with multiple myeloma who have received at least one prior therapy.	2015-11-19	1	1	0	0	0	0	0
Lenvima	lenvatinib	Lenvima is indicated for the treatment of adult patients with progressive, locally advanced or metastatic, differentiated (papillary/follicular/Hrthle cell) thyroid carcinoma (DTC), refractory to radioactive iodine (RAI).	2015-05-28	1	1	1	0	0	0	0
Litak	cladribine	Litak is indicated for the treatment of hairy-cell leukaemia.	2004-04-14	1	1	1	1	0	1	0
Lynparza	olaparib	Lynparza is indicated as monotherapy for the maintenance treatment of adult patients with platinum-sensitive relapsed BRCA-mutated (germline and/or somatic) high grade serous epithelial ovarian, fallopian tube, or primary peritoneal cancer who are in response (complete response or partial response) to platinum-based chemotherapy.	2014-12-16	1	1	1	1	1	0	1
Lysodren	mitotane	Symptomatic treatment of advanced (unresectable, metastatic or relapsed) adrenal cortical carcinoma. The effect of Lysodren on non-functional adrenal cortical carcinoma is not established.	2004-04-28	1	1	1	1	0	0	0
Mepact	mifamurtide	Mepact is indicated in children, adolescents and young adults for the treatment of high-grade resectable non-metastatic osteosarcoma after macroscopically complete surgical resection. It is used in combination with postoperative multi-agent chemotherapy.	2009-03-06	0	1	1	1	1	1	1
Mozobil	plerixafor	Mozobil is indicated in combination with granulocyte-colony stimulating factor (G-CSF) to enhance mobilisation of haematopoietic stem cells to the peripheral blood for collection and subsequent autologous transplantation in adult patients with lymphoma and multiple myeloma whose cells mobilise poorly.	2009-07-31	1	1	1	1	1	1	1
Myozyme	alglucosidase alfa	Myozyme is indicated for long-term enzyme-replacement therapy (ERT) in patients with a confirmed diagnosis of Pompe disease (acid--glucosidase deficiency). In patients with late-onset Pompe disease the evidence of efficacy is limited.	2006-03-29	1	1	1	1	1	0	1
Naglazyme	galsulfase	Naglazyme is indicated for long-term enzyme replacement therapy in patients with a confirmed diagnosis of Mucopolysaccharidosis VI (MPS VI; N-acetylgalactosamine 4-sulfatase deficiency; Maroteaux-Lamy syndrome). A key issue is to treat children aged <5 years suffering from a severe form of the disease, even though children <5 years were not included in the pivotal phase 3 study. Limited data are …	2006-01-24	1	1	1	1	1	0	0
Neofordex	dexamethasone	Treatment of multiple myeloma.	2016-03-16	0	1	0	0	0	0	0
Nexavar	sorafenib	Differentiated thyroid carcinoma. Nexavar is indicated for the treatment of patients with progressive, locally advanced or metastatic, differentiated (papillary/follicular/Hrthle cell) thyroid carcinoma, refractory to radioactive iodine.	2014-05-23	1	1	0	0	0	1	0
Nexavar	sorafenib	Hepatocellular carcinoma Nexavar is indicated for the treatment of hepatocellular carcinoma.	2006-07-19	1	1	1	1	1	0	0
NexoBrid	concentrate of proteolytic enzymes enriched in bromelain	NexoBrid is indicated for removal of eschar in adults with deep partial- and full-thickness thermal burns.	2012-12-18	0	1	1	0	0	0	0
NovoThirteen	catridecacog	Long-term prophylactic treatment of bleeding in adult and paediatric patients 6 years and above with congenital factor-XIII-A-subunit deficiency.	2012-09-03	0	0	1	0	0	0	0
Nplate	romiplostim	Nplate is indicated for adult chronic-immune (idiopathic)-thrombocytopenic-purpura (ITP) patients who are refractory to other treatments (e.g. corticosteroids, immunoglobulins).	2009-02-04	1	1	1	1	1	1	1
Obizur	susoctocog alfa	Treatment of bleeding episodes in patients with acquired haemophilia caused by antibodies to Factor VIII. Obizur is indicated in adults.	2015-11-11	0	1	1	0	0	0	0
Ofev	nintedanib	Ofev is indicated in adults for the treatment of Idiopathic Pulmonary Fibrosis (IPF).	2015-01-15	1	1	1	1	1	1	1
Onsenal	Celecoxib	reduction of the number of adenomatous intestinal polyps in familial polyposis, as an adjunct to surgery and further endoscopic surveillance	2003-10-17	0	1	0	1	0	0	0
Opsumit	macitentan	Opsumit, as monotherapy or in combination, is indicated for the long-term treatment of pulmonary arterial hypertension (PAH) in adult patients of WHO Functional Class (FC) II to III. Efficacy has been shown in a PAH population including idiopathic and heritable PAH, PAH associated with connective tissue disorders, and PAH associated with corrected simple congenital heart disease.	2013-12-20	1	1	1	1	1	1	1
Orfadin	nitisinone	Treatment of adult and paediatric (in any age range) patients with confirmed diagnosis of hereditary tyrosinemia type 1 (HT 1) in combination with dietary restriction of tyrosine and phenylalanine.	2005-02-21	1	1	1	1	1	0	0
Orkambi	lumacaftor / ivacaftor	Orkambi is indicated for the treatment of cystic fibrosis (CF) in patients aged 12 years and older who are homozygous for the F508del mutation in the CFTR gene.	2015-11-19	1	1	0	0	1	0	0
Orphacol	cholic acid	Orphacol is indicated for the treatment of inborn errors in primary bile-acid synthesis due to 3-hydroxy-5-C27-steroid oxidoreductase deficiency or 4-3-oxosteroid-5-reductase deficiency in infants, children and adolescents agedone month to 18 years and adults.	2013-09-12	1	1	0	1	0	0	0
Pedea	ibuprofen	Treatment of a haemodynamically significant patent ductus arteriosus in preterm newborn infants less than 34 weeks of gestational age.	2004-07-29	1	1	0	1	0	1	0
Peyona (previously Nymusa)	caffeine	Treatment of primary apnoea of premature newborns.	2009-07-02	0	1	0	1	0	1	0
PhotoBarr	Porfimer sodium	Ablation of high-grade dysplasia (HGD) in patients with Barrett�s Oesophagus (BO)	2004-03-25	1	0	0	0	0	0	0
Plenadren	hydrocortisone	Treatment of adrenal insufficiency in adults.	2011-11-03	1	1	1	0	0	0	0
Prialt	ziconotide	Ziconotide is indicated for the treatment of severe, chronic pain in patients who require intrathecal (IT) analgesia.	2005-02-21	1	1	1	1	0	0	0
Procysbi	mercaptamine	Procysbi is indicated for the treatment of proven nephropathic cystinosis. Cysteamine reduces cystine accumulation in some cells (e.g. leukocytes, muscle and liver cells) of nephropathic cystinosis patients and, when treatment is started early, it delays the development of renal failure.	2013-09-06	1	1	0	0	1	0	0
Quinsair	levofloxacin	Quinsair is indicated for the management of chronic pulmonary infections due to Pseudomonas aeruginosa in adult patients with cystic fibrosis (CF, see section 5.1).Consideration should be given to official guidance on the appropriate use of antibacterial agents.	2015-03-26	0	1	0	0	0	1	0
Ravicti	glycerol phenylbutyrate	Ravicti is indicated for use as adjunctive therapy for chronic management of adult and paediatric patients 2 months of age with urea cycle disorders (UCDs) including deficiencies of carbamoyl phosphate-synthase-I (CPS), ornithine carbamoyltransferase (OTC), argininosuccinate synthetase (ASS), argininosuccinate lyase (ASL), arginase I (ARG) and ornithine translocase deficiency hyperornithinaemia-h…	2015-11-27	0	0	0	0	0	0	0
Raxone	idebenone	Raxone is indicated for the treatment of visual impairment in adolescent and adult patients with Lebers Hereditary Optic Neuropathy (LHON).	2015-09-08	0	1	0	0	0	0	0
Replagal	agalsidase alfa	Replagal is indicated for long-term enzyme-replacement therapy in patients with a confirmed diagnosis of Fabry disease (-galactosidase-A deficiency).	2001-08-03	1	1	1	1	1	0	1
Revatio	sildenafil	Adults Treatment of adult patients with pulmonary arterial hypertension classified as WHO functional class II and III, to improve exercise capacity. Efficacy has been shown in primary pulmonary hypertension and pulmonary hypertension associated with connective tissue disease.	2005-10-28	1	1	1	1	1	1	1
Revestive	teduglutide	Revestive is indicated for the treatment of adult patients with short-bowel syndrome. Patients should be stable following a period of intestinal adaptation after surgery.	2012-08-30	1	1	0	0	0	0	0
Revlimid	lenalidomide	Myelodysplastic syndromes Revlimid is indicated for the treatment of patients with transfusion-dependent anaemia due to low- or intermediate-1-risk myelodysplastic syndromes associated with an isolated deletion 5q cytogenetic abnormality when other ther	2013-06-13	1	1	1	0	1	1	1
Revlimid	lenalidomide	Multiple myeloma Revlimid is indicated for the treatment of adult patients with previously untreated multiple myeloma who are not eligible for transplant.	2007-06-14	1	1	1	1	0	0	0
Revolade	eltrombopag	Revolade is indicated for chronic immune (idiopathic) thrombocytopenic purpura (ITP) patients aged 1 year and above who are refractory to other treatments (e.g. corticosteroids, immunoglobulins) (see sections 4.2 and 5.1). Revolade may be considered as second line treatment for adult non splenectomised patients where surgery is contraindicated.	2010-03-11	1	1	1	1	1	1	1
Rilonacept Regeneron	Rilonacept	indicated for the treatment of Cryopyrin-Associated Periodic Syndromes (CAPS) with severe symptoms, including Familial Cold Autoinflammatory Syndrome (FCAS) and Muckle-Wells Syndrome (MWS), in adults and children aged 12 years and older.	2009-10-23	0	0	0	0	0	0	0
Savene	dexrazoxane	Savene is indicated for the treatment of anthracycline extravasation.	2006-07-28	1	1	0	0	0	0	0
Scenesse	afamelanotide	Prevention of phototoxicity in adult patients with erythropoietic protoporphyria (EPP).	2014-12-22	0	1	0	0	0	0	0
Signifor	pasireotide	Signifor 20 mg, 40 mg, 60 mg Signifor is indicated for the treatment of adult patients with acromegaly for whom surgery is not an option or has not been curative and who are inadequately controlled on treatment with another somatostatin analogue (Septem	2014-11-19	1	1	1	0	0	1	1
Signifor	pasireotide	Signifor is indicated for the treatment of adult patients with Cushings disease for whom surgery is not an option or for whom surgery has failed. Signifor is indicated for the treatment of adult patients with acromegaly for whom surgery is not an option or for whom surgery has failed.	2012-04-24	1	1	1	1	0	0	0
Siklos	hydroxycarbamide	Siklos is indicated for the prevention of recurrent painful vaso-occlusive crises including acute chest syndrome in paediatric and adult patients suffering from symptomatic sickle-cell syndrome (see section 5.1).	2007-06-29	1	1	0	1	0	0	0
Sirturo	bedaquiline	Indicated for use as part of an appropriate combination regimen for pulmonary multidrug resistant tuberculosis (MDR TB) in adult patients when an effective treatment regimen cannot otherwise be composed for reasons of resistance or tolerability. Consideration should be given to official guidance on the appropriate use of antibacterial agents.	2014-03-05	1	0	1	0	1	0	1
Soliris	eculizumab	Atypical hemolytic uremic syndrome (aHUS) (September 2011)	2011-11-24	1	1	0	0	1	0	1
Soliris	eculizumab	Soliris is indicated in adults and children for the treatment of patients with paroxysmal nocturnal haemoglobinuria (PNH). Evidence of clinical benefit is demonstrated in patients with haemolysis with clinical symptom(s) indicative of high disease activity, regardless of transfusion history (see section 5.1).	2007-06-20	1	1	1	1	1	0	1
Somavert	pegvisomant	Treatment of adult patients with acromegaly who have had an inadequate response to surgery and/or radiation therapy and in whom an appropriate medical treatment with somatostatin analogues did not normalise IGF-I concentrations or was not tolerated.	2002-11-13	1	1	1	1	0	0	0
Spectrila	asparaginase	Spectrila is indicated as a component of antineoplastic combination therapy for the treatment of acute lymphoblastic leukaemia (ALL) in paediatric patients from birth to 18 years and adults.	2016-01-14	0	1	0	0	0	0	0
Sprycel	dasatinib	SPRYCEL is indicated for the treatment of adult patients with: newly diagnosed Philadelphia chromosome positive (Ph+) chronic myelogenous leukaemia (CML) in the chronic phase. chronic, accelerated or blast phase CML with resistance or intolerance to prior therapy including imatinib mesilate. Ph+ acute lymphoblastic leukaemia (ALL) and lymphoid blast CML with resistance or intolerance to prior the…	2006-11-20	1	1	1	1	1	0	0
Strensiq	asfotase alfa	Strensiq is indicated for long-term enzyme replacement therapy in patients with paediatric-onset hypophosphatasia to treat the bone manifestations of the disease.	2015-08-28	1	1	0	0	0	0	0
Strimvelis	autologous CD34+ enriched cell fraction that contains CD34+ cells transduced with retroviral vector that encodes for the human ADA cDNA sequence	Strimvelis is indicated for the treatment of patients with severe combined immunodeficiency due to adenosine deaminase deficiency (ADA-SCID), for whom no suitable human leukocyte antigen (HLA)-matched related stem cell donor is available (see section 4.2 and section 4.4).	2016-05-26	0	0	1	0	0	0	0
Sutent	sunitinib	Metastatic renal-cell carcinoma (MRCC). Sutent is indicated for the treatment of advanced / MRCC in adults.	2006-07-19	1	1	1	1	1	0	1
Sutent	sunitinib	Gastrointestinal stromal tumour (GIST). Sutent is indicated for the treatment of unresectable and / or metastatic malignant GIST after failure of imatinib-mesilate treatment due to resistance or intolerance.	2006-07-19	1	1	1	0	1	1	1
Sylvant	siltuximab	Sylvant is indicated for the treatment of adult patients with multicentric Castlemans disease (MCD who are human immunodeficiency virus (HIV) negative and human herpesvirus-8 (HHV-8) negative.	2014-05-22	1	1	1	1	0	0	0
Tasigna	nilotinib	150 mg Tasigna is indicated for the treatment of adult patients with newly diagnosed Philadelphia-chromosome-positive chronic myelogenous leukaemia (CML) in the chronic phase. 200 mg Tasigna is indicated for the treatment of adult patients with: newly di	2007-11-19	1	1	1	1	1	1	1
Tepadina	thiotepa	In combination with other chemotherapy medicinal products: with or without total body irradiation (TBI), as conditioning treatment prior to allogeneic or autologous haematopoietic progenitor cell transplantation (HPCT) in haematological diseases in adult	2010-03-15	1	1	1	1	0	0	0
Thalidomide Celgene (previously Thalidomide Pharmion)	thalidomide	Thalidomide Celgene in combination with melphalan and prednisone as first-line treatment of patients with untreated multiple myeloma, aged 65 years or ineligible for high-dose chemotherapy. Thalidomide Celgene is prescribed and dispensed according to the ThalidomideCelgene Pregnancy Prevention Programme.	2008-04-16	1	1	1	0	1	1	1
Thelin	Sitaxentan sodium	Treatment of patients with pulmonary arterial hypertension (PAH) classified as WHO functional class III, to improve exercise capacity. Efficacy has been shown in primary pulmonary hypertension and in pulmonary hypertension associated with connective tissue disease.	2006-08-10	0	0	1	0	0	1	0
Tobi Podhaler	tobramycin	Tobi Podhaler is indicated for the suppressive therapy of chronic pulmonary infection due to Pseudomonas aeruginosa in adults and children aged 6 years and older with cystic fibrosis. See sections 4.4 and 5.1 regarding data in different age groups.Consideration should be given to official guidance on the appropriate use of antibacterial agents.	2011-07-20	1	1	0	0	1	1	0
Torisel	temsirolimus	Renal-cell carcinoma Torisel is indicated for the first-line treatment of adult patients with advanced renal-cell carcinoma (RCC) who have at least three of six prognostic risk factors.	2007-11-19	1	1	1	1	1	0	0
Torisel	temsirolimus	Mantle-cell lymphoma Torisel is indicated for the treatment of adult patients with relapsed and / or refractory mantle-cell lymphoma (MCL).	2009-10-14	1	1	1	0	0	0	0
Tracleer	bosentan	Treatment of pulmonary arterial hypertension (PAH) to improve exercise capacity and symptoms in patients with WHO functional class III. Efficacy has been shown in: � Primary (idiopathic and heritable) pulmonary arterial hypertension Pulmonary arterial hypertension secondary to scleroderma without significant interstitial pulmonary disease Pulmonary arterial hypertension associated with congenital…	2002-05-15	1	1	1	1	1	1	0
Translarna	ataluren	Translarna is indicated for the treatment of Duchenne muscular dystrophy resulting from a nonsense mutation in the dystrophin gene, in ambulatory patients aged 5 years and older.	2014-07-31	1	1	0	0	1	0	1
Trisenox	arsenic trioxide	Induction of remission and consolidation in adult patients with relapsed/refractory acute promyelocytic leukaemia (APL), characterised by the presence of the t(15;17) translocation and/or the presence of the Pro-Myelocytic Leukaemia/Retinoic-Acid-Receptoralpha (PML/RAR-alpha) gene. Previous treatment should have included a retinoid and chemotherapy.	2002-03-05	1	1	0	1	0	0	0
Unituxin	dinutuximab	Unituxin is indicated for the treatment of high-risk neuroblastoma in patients aged 12 months to 17years, who have previously received induction chemotherapy and achieved at least a partial response, followed by myeloablative therapy and autologous stem cell transplantation (ASCT). It is administered in combination with granulocyte-macrophage colony-stimulating factor (GM-CSF), interleukin-2 (IL-…	2015-08-14	0	0	0	0	0	0	0
Uptravi	selexipag	Uptravi is indicated for the long-term treatment of pulmonary arterial hypertension (PAH) in adult patients with WHO functional class (FC) IIIII, either as combination therapy in patients insufficiently controlled with an endothelin receptor antagonist (E	2016-05-12	0	1	0	0	0	0	0
Ventavis	iloprost	Treatment of patients with primary pulmonary hypertension, classified as New York Heart Association functional class III, to improve exercise capacity and symptoms.	2003-09-16	1	1	1	1	1	1	1
Vidaza	azacitidine	Vidaza is indicated for the treatment of adult patients aged 65 years or older who are not eligible for HSCT with AML with >30% marrow blasts according to the WHO classification (September 2015)	2015-10-28	0	1	0	0	0	0	0
Vidaza	azacitidine	Vidaza is indicated for the treatment of adult patients who are not eligible for haematopoietic stem cell transplantation (HSCT) with: intermediate 2 and high-risk myelodysplastic syndromes (MDS) according to the International Prognostic Scoring System (IPSS), chronic myelomonocytic leukaemia (CMML) with 10 29 % marrow blasts without myeloproliferative disorder, acute myeloid leukaemia (AML) with…	2008-12-17	1	1	1	1	1	1	1
Vimizim	elosulfase alfa	Vimizim is indicated for the treatment of mucopolysaccharidosis, type IVA (Morquio A Syndrome, MPS IVA) in patients of all ages.	2014-04-28	1	1	1	0	1	0	1
Volibris	ambrisentan	Volibris is indicated for treatment of pulmonary arterial hypertension (PAH) in adult patients of WHO Functional Class (FC) II to III, including use in combination treatment. Efficacy has been shown in idiopathic PAH (IPAH) and in PAH associated with connective tissue disease.	2008-04-21	1	1	1	1	1	1	1
Votubia	everolimus	Renal angiomyolipoma associated with tuberous sclerosis complex (TSC) Votubia is indicated for the treatment of adult patients with renal angiomyolipoma associated with tuberous sclerosis complex (TSC) who are at risk of complications (based on factors such as tumour size or presence of aneurysm, or presence of multiple or bilateral tumours) but who do not require immediate surgery. The evidence …	2011-09-02	1	1	1	1	1	0	0
Vpriv	velaglucerase alfa	Vpriv is indicated for long-term enzyme-replacement therapy (ERT) in patients with type-1 Gaucher disease.	2010-08-26	1	1	1	1	1	1	1
Vyndaqel	tafamidis	Vyndaqel is indicated for the treatment of transthyretin amyloidosis in adult patients with stage-1 symptomatic polyneuropathy to delay peripheral neurologic impairment.	2011-11-16	1	1	0	1	0	0	0
Wakix	pitolisant	Wakix is indicated in adults for the treatment of narcolepsy with or without cataplexy (see also section 5.1).	2016-03-31	1	1	0	0	0	0	0
Wilzin	zinc	Treatment of Wilson's disease.	2004-10-13	1	1	1	1	0	0	0
Xagrid	anagrelide	Xagrid is indicated for the reduction of elevated platelet counts in at risk essential thrombocythaemia (ET) patients who are intolerant to their current therapy or whose elevated platelet counts are not reduced to an acceptable level by their current therapy. An at risk patient An at risk essential thrombocythaemia patient is defined by one or more of the following features: > 60 years of age or…	2004-11-16	1	1	1	1	0	1	1
Xaluprine (previously Mercaptopurine Nova Laboratories)	mercaptopurine	Xaluprine is indicated for the treatment of acute lymphoblastic leukaemia (ALL) in adults, adolescents and children.	2012-03-09	1	1	0	1	0	1	1
Xyrem	sodium oxybate	Treatment of narcolepsy with cataplexy in adult patients.	2005-10-13	1	1	0	1	0	0	0
Yondelis	trabectedin	Yondelis in combination with pegylated liposomal doxorubicin (PLD) is indicated for the treatment of patients with relapsed platinum-sensitive ovarian cancer.	2009-10-28	0	1	1	0	0	0	0
Yondelis	trabectedin	Yondelis is indicated for the treatment of patients with advanced soft-tissue sarcoma, after failure of anthracyclines and ifosfamide, or who are unsuited to receive these agents. Efficacy data are based mainly on liposarcoma and leiomyosarcoma patients.	2007-09-17	1	1	1	1	1	0	1
Zavesca	miglustat	Zavesca is indicated for the oral treatment of adult patients with mild to moderate type 1 Gaucher disease. Zavesca may be used only in the treatment of patients for whom enzyme replacement therapy is unsuitable.	2002-11-20	1	1	1	1	1	1	0
